# Supplementary material for: Hollow Microcavity Electrode for Enhancing Light Extraction
Source: Micromachines (Basel). 2024 Feb 27;15(3):328. doi: 10.3390/mi15030328 (PMC10972122; doi:10.3390/mi15030328)
Supplement: Supplementary file 1 [file micromachines-15-00328-s001.zip]

Archive with 1 entries (1 files):
- micromachines-2879770-supplementary.pdf
